# Supplementary material for: A Pervasive Pulmonary Function Estimation System with Six-Minute Walking Test
Source: Biosensors (Basel). 2022 Oct 4;12(10):824. doi: 10.3390/bios12100824 (PMC9599376; doi:10.3390/bios12100824)
Supplement: Supplementary file 1 [file biosensors-12-00824-s001.zip]

Archive with 1 entries (1 files):
- biosensors-1889175-supplementary.pdf
